# Supplementary material for: CPT2 Deficiency Modeled in Zebrafish: Abnormal Neural Development, Electrical Activity, Behavior, and Schizophrenia-Related Gene Expression
Source: Biomolecules. 2024 Jul 26;14(8):914. doi: 10.3390/biom14080914 (PMC11353230; doi:10.3390/biom14080914)
Supplement: Supplementary file 1 [file biomolecules-14-00914-s001.zip]

Archive with 2 entries (2 files):
- biomolecules-3086972-supplementary.pdf
- biomolecules-3086972-supplementary.xlsx
