# Supplementary material for: CPT2 Deficiency Modeled in Zebrafish: Abnormal Neural Development, Electrical Activity, Behavior, and Schizophrenia-Related Gene Expression
Source: Biomolecules. 2024 Jul 26;14(8):914. doi: 10.3390/biom14080914 (PMC11353230; doi:10.3390/biom14080914)
Supplement: Supplementary file 1 [file biomolecules-14-00914-s001.zip › biomolecules-3086972-supplementary.xlsx]

## Sheet: Final (2)
		Wildtype (WT)	Control (CTRL)	Translation Blocker (TB)	Splice Blocker (SB)
PCR of CPT2		Standard; amplification of CPT2 cDNA	Amplification of CPT2 cDNA	N/A	No amplification of CPT2 cDNA
Western Blot of CPT2		Standard	No significant change of expression compared to WT	Non-significant decrease of expression compared to WT and CTRL	Significant decrease of expression compared to WT and CTRL
Acylcarnitine Analysis	Total Acylcarnitine	Standard	No significant change of expression compared to WT	Significant increase of expression compared to WT and CTRL	Significant increase of expression compared too WT; Non-significant decrease of expression compared to TB
	14:00:00	Standard	No significant change of expression	No significant change of expression	No significant change of expression
	14:01:00	Standard	Significant decrease of expression compared to WT	No significant change of expression	No significant change of expression
	16:00:00	Standard	Significant increase of expression compared to WT	Significant increase of expression compared to WT and CTRL	Significant increase of expression compared to WT; significant decrease of expression compared to TB
	16:01:00	Standard	No significant change of expression	No significant change of expression	No significant change of expression
	18:00:00	Standard	No significant change of expression	Significant increase of expression compared to WT and CTRL	No significant change of expression
	18:01:00	Standard	No significant change of expression	Significant increase of expression compared to CTRL	No significant change of expression
	18:02:00	Standard	No significant change of expression	No significant change of expression	No significant change of expression
	20:00:00	Standard	No significant change of expression	Significant increase of expression compared to WT and CTRL	Significant increase of expression compared to WT and CTRL
	20:01:00	Standard	No significant change of expression	Significant increase of expression compared to WT and CTRL	No significant change of expression
	20:02:00	Standard	No significant change of expression	Significant increase of expression compared to WT and CTRL	Significant decrease of expression compared to TB
	20:04:00	Standard	Significant decrease of expression compared to WT	No significant change of expression	No significant change of expression
	20:05:00	Standard	Significant decrease of expression compared to WT	No significant change of expression	Significant increase of expression compared to CTRL
	22:05:00	Standard	Significant decrease of expression compared to WT	Significant increase of expression compared to CTRL	Significant increase of expression compared to CTRL
	22:06:00	Standard	Significant decrease of expression compared to WT	No significant change of expression	Significant increase of expression compared to CTRL and TB
Phenotypic Assessment	Pericardial Edema	Standard	No significant change of prevalence	No significant change of prevalence	Significant increase of prevalence compared to WT, CTRL, and TB
	Curved Tail	Standard	No significant change of prevalence	No significant change of prevalence	Significant increase of prevalence compared to WT, CTRL, and TB
	Abnormal Yolk Sac	Standard	No significant change of prevalence	No significant change of prevalence	No significant change of prevalence
Body Development	Eye Length	Standard	No significant change of length	No significant change of length	Significant decrease of length compared to WT, CTRL, and TB
	Rump Length	Standard	No significant change of length	Significant decrease of length compared to CTRL	Significant decrease of length compared to WT, CTRL, and TB
	Standard Length	Standard	No significant change of length	No significant change of length	Significant decrease of length compared to WT, CTRL, and TB
	Eye Width	Standard	No significant change of width	Significant decrease of width compared to CTRL	Significant decrease of width compared to WT and CTRL
Lipid Deposition	Brain	Standard	No significant change in deposition	No significant change in deposition	No significant change in deposition
	Yolk Sac	Standard	No significant change in deposition	No significant change in deposition	Significant increase in deposition compared to WT, CTRL, and TB
Cartilage Development	Distance between Mechel's and Ceratohyal Cartilage	Standard	No significant change in distance	No significant change in distance	No significant change in distance
	Angle of Mechel's Cartilage	Standard	No significant change of angle	No significant change of angle	No significant change of angle
	Angle of Caratohyal Cartilage	Standard	No significant change of angle	No significant change of angle	No significant change of angle
Brain Development	Whole Brain Area	Standard	No significant change of area	No significant change of area	Significant decrease of area compared to WT, CTRL, and TB
	Forebrain Area	Standard	No significant change of area	No significant change of area	Significant decrease of area compared to WT, CTRL, and TB
	Forebrain Length	Standard	No significant change of length	No significant change of length	No significant change of length
	Midbrain Area	Standard	No significant change of area	No significant change of area	Significant decrease of area compared to WT, CTRL, and TB
	Optic Tectum Area	Standard	No significant change of area	No significant change of area	Significant increase of area compared to WT, CTRL, and TB
	Cerebellum Area	Standard	Significant decrease of area compared to WT	Significant decrease of area compared to WT	Significant decrease of area compared to WT and CTRL
Immuno-fluroescence of Neuronal Network Structure	Acetyl Tubulin in the Optic Tectum	Standard	No significant change	No significant change	Significant increase compared to WT, CTRL, and TB
	Acetyl Tubulin in the PVOp	Standard	No significant change	Significant decrease compared to WT and CTRL	Significant increase compared to WT, CTRL, and TB
	TH in the Hypothalamus	Standard	No significant change	No significant change	Significant increase compared to WT, CTRL, and TB
	TH+ Cells	Standard	No significant change	No significant change	Significant increase compared to WT and CTRL
Swimming Speeds	Freezing Activity Count	Standard	No significant change	No significant change	Significant decrease compared to WT, CTRL, and TB
	Freezing Activity Duration	Standard	Significant decrease of duration compared to WT	Significant increase of duration compared to CTRL	Significant increase of duration compared to WT, CTRL, and TB
	Medium Activity Count	Standard	No significant change	No significant change	Significant decrease compared to WT, CTRL, and TB
	Medium Activity Duration	Standard	Significant increase of duration compared to WT	Significant decrease of duration compared to CTRL	Significant decrease of duration compared to WT, CTRL, and TB
	Burst Activity Count	Standard	No significant change	Significant decrease compared to CTRL	Significant decrease compared to WT, CTRL, and TB
	Burst Activity Duration	Standard	No significant change	No significant change	Significant decrease of duration compared to WT, CTRL, and TB
Swimming Distance	Inactivity Count	Standard	No significant change	No significant change	No significant change
	Inactivity Distance	Standard	No significant change	No significant change	No significant change
	Inactivity Duration	Standard	No significant change	No significant change	No significant change
	Small Movement Count	Standard	No significant change	No significant change	No significant change
	Small Movement Distance	Standard	No significant change	No significant change	No significant change
	Small Movement Duration	Standard	No significant change	No significant change	Significant decrease of duration compared to WT, CTRL, and TB
	Large Movement Count	Standard	No significant change	No significant change	No significant change
	Large Movement Distance	Standard	No significant change	No significant change	Significant decrease of distance compared to WT, CTRL, and TB
	Large Movement Duration	Standard	No significant change	No significant change	Significant decrease of duration compared to WT, CTRL, and TB
Seizure Susceptibility	Baseline	N/A	Standard	N/A	Significant increase of spike rate compared to CTRL
	PTZ addition	N/A	Standard; increased spike rate after PTZ addition	N/A	Significant increase of spike rate compared to CTRL; increased spike rate after PTZ addition
	AP5+CNQX addition	N/A	Standard; decreased spike rate after AP5 + CNQX addition	N/A	Significant increase of spike rate compared to CTRL; decreased spike rate after addition of AP5 + CNQX
Grin1a Expression		N/A	Standard	No significant change in expression	Significant increase of expression compared to CTRL
Mitochondrial Genes Expression	Tfam	N/A	Standard	Significant increase of expression compared to CTRL	Significant increase of expression compared to CTRL and TB
	Ppargc1α	N/A	Standard	No significant change in expression	Significant increase of expression compared to CTRL and TB
	Fabp3	N/A	Standard	No significant change in expression	Significant increase of expression compared to CTRL and TB
	Lrpprc	N/A	Standard	Significant decrease of expression compared to CTRL	Significant increase of expression compared to CTRL and TB
Neurotransmitter-Related Genes Expression	Htr1b	N/A	Standard	No significant change in expression	Significant increase of expression compared to CTRL and TB
	Chrm2a	N/A	Standard	No significant change in expression	Significant increase of expression compared to CTRL and TB
	Vglut1	N/A	Standard	No significant change in expression	Significant decrease of expression compared to CTRL and TB
	Vglut2	N/A	Standard	No significant change in expression	Significant increase of expression compared to CTRL
Dopaminergic Genes Expression	Drd1b	N/A	Standard	No significant change in expression	Significant increase of expression compared to CTRL and TB
	Drd2a	N/A	Standard	No significant change in expression	No significant change in expression
	Drd3	N/A	Standard	No significant change in expression	Significant increase of expression compared to CTRL and TB
	Drd4a	N/A	Standard	No significant change in expression	Significant increase of expression compared to CTRL
	Slc6a3	N/A	Standard	No significant change in expression	No significant change in expression
	Th1	N/A	Standard	No significant change in expression	Significant increase of expression compared to CTRL and TB
	Th2	N/A	Standard	No significant change in expression	Significant increase of expression compared to CTRL
Schizophrenia Associated Genes Expression	Sncaip	N/A	Standard	No significant change in expression	Significant increase of expression compared to CTRL and TB
	Disc1	N/A	Standard	No significant change in expression	Significant increase of expression compared to CTRL and TB
α-Synuclein Protein Expression		N/A	Standard	No significant change in expression	Significant increase of expression compared to CTRL
Phosphorylated α-Synuclein Protein Expression		N/A	Standard	Significant increase of expression compared to CTRL	Significant increase of expression compared to CTRL and TB
